# Supplementary material for: Primary Antibiotic Resistance of Helicobacter pylori in Different Regions of China: A Systematic Review and Meta-Analysis
Source: Pathogens. 2022 Jul 12;11(7):786. doi: 10.3390/pathogens11070786 (PMC9316315; doi:10.3390/pathogens11070786)
Supplement: Supplementary file 1 [file pathogens-11-00786-s001.zip]

Archive with 1 entries (1 files):
- pathogens-1745230-supplementary.pdf
